# Supplementary material for: Belief Propagation Algorithm for Portfolio Optimization Problems
Source: PLoS One. 2015 Aug 25;10(8):e0134968. doi: 10.1371/journal.pone.0134968 (PMC4549256; doi:10.1371/journal.pone.0134968)
Supplement: S1 Data — is the result from numerical experiment of S1 File and S2 File. (TXT) [file pone.0134968.s001.txt]

#alpha #investment risk	#error bar of investment risk #concentrated investment level #error bar of concentrated investment level
1.25000000000000000000	5.06894348239568692804	0.61264943487340406403	0.12184426056285618811	0.01551891857383914247
1.50000000000000000000	3.00900038449306084232	0.22197571458685463885	0.24489858461176464144	0.02193097387666273837
1.75000000000000000000	2.35087443065954504462	0.13601683829030608575	0.36605836737557323479	0.02640310143906231949
2.00000000000000000000	1.99826943422383007665	0.09158113767532186089	0.49041177110910988413	0.03272698018471375397
2.25000000000000000000	1.79959172461613992056	0.07446882242050262279	0.61689060085211178119	0.03741845251904248049
2.50000000000000000000	1.67015700532990774008	0.05325122372254303960	0.74095538872345290127	0.04311022733803993728
2.75000000000000000000	1.57321250546062740838	0.04700799393611797272	0.86420897125316942233	0.04530068610784317162
3.00000000000000000000	1.50404719095750150082	0.04110842476193753842	0.99060995596396850260	0.05100123570454772465
3.25000000000000000000	1.44490251729376772971	0.03119156764438631158	1.11890060324212758935	0.05414252155243048925
3.50000000000000000000	1.40008354494183495653	0.02792194332807167514	1.24290560141273487282	0.05728530309088637751
3.75000000000000000000	1.36309214246793630743	0.02577065806798874495	1.36656561079396743352	0.06009177138300175747
4.00000000000000000000	1.33367774230030922133	0.02362268377266146455	1.49222716714503067514	0.06276513177203296712
4.25000000000000000000	1.30875040204587600456	0.02293495028540095543	1.61819733642941732121	0.06551688204521242953
4.50000000000000000000	1.28601291499518577410	0.02068700078041973631	1.73937055794489969784	0.06606875419812324735
4.75000000000000000000	1.26614867503730721410	0.01830842051417725172	1.86607368874787615809	0.06886475186072199550
5.00000000000000000000	1.25035283006671171790	0.01829769372636383742	1.99185490720671820597	0.06848785487492817237
5.25000000000000000000	1.23592687335631001844	0.01707174358453835208	2.11492840485255451100	0.07116168921122649482
5.50000000000000000000	1.22289481247321685231	0.01588752316217432320	2.23841774297699869223	0.07208817517294444088
5.75000000000000000000	1.21190776561498902986	0.01525627784434662772	2.36275117647854537850	0.07685225023992030280
6.00000000000000000000	1.20220626438932298718	0.01450903182950305341	2.48713527031508574439	0.07558895943606992740
6.25000000000000000000	1.19251626518367492835	0.01370910550346420877	2.61020497638423432107	0.07630031959331126656
6.50000000000000000000	1.18306902670036273584	0.01281889622196543364	2.73476763589282612088	0.07828677499844972909
6.75000000000000000000	1.17509834231573506713	0.01191796619697835236	2.85811323479938739212	0.08148976678052402556
7.00000000000000000000	1.16768980296882385339	0.01119453476992717661	2.98557870769527466948	0.08374788083775933090
7.25000000000000000000	1.16067328339486186550	0.01034714862052382028	3.11018720349398902769	0.08405734345000315244
7.50000000000000000000	1.15466112274553922568	0.01005517901164032502	3.23205750949157222252	0.08775059275559439487
7.75000000000000000000	1.14911473831129606893	0.00993560528301601353	3.35557820950310103925	0.09125842216463674050
8.00000000000000000000	1.14344286520028481924	0.00947123411049587832	3.48455861873633399028	0.09305856338175740039
