# Supplementary material for: Belief Propagation Algorithm for Portfolio Optimization Problems
Source: PLoS One. 2015 Aug 25;10(8):e0134968. doi: 10.1371/journal.pone.0134968 (PMC4549256; doi:10.1371/journal.pone.0134968)
Supplement: S1 File — (TXT) [file pone.0134968.s002.txt]

#include"S2_File.txt"
#define Nmax 500
#define alphamax 8.0
#define dalpha 0.25
#define pmax 4000///(int)(alphamax*Nmax)
#define numax 28//////(int)((alphamax-1.0)/dalpha)
#define trialmax 1000000
#define TRIALMAX 100
int i,j,k,mu,nu,trial,p,TRIAL;
double x[Nmax][pmax];
double m_omega[Nmax];
double m_omega_k[Nmax];
double chi_omega[Nmax];
double chi_omega_k[Nmax];
double h_omega[Nmax];
double h_omega_k[Nmax];
double t_chi_omega[pmax];
double t_chi_omega_k[pmax];
double m_u[pmax];
double m_u_k[pmax];
double chi_u[pmax];
double chi_u_k[pmax];
double h_u[pmax];
double h_u_k[pmax];
double t_chi_u[pmax];
double t_chi_u_k[pmax];
double t_q_omega[Nmax];
double t_q_omega_k[Nmax];
double sqrtN,alpha;
double del,delta,t_m,t_m_k,lop;
double epsilon,epsilon_k;
double EPSILON,EPSILON_k;
double J[Nmax][pmax],C[Nmax][Nmax];
double E[numax],E_VAR[numax],Q[numax],Q_VAR[numax];
FILE *ga0,*ga1;
void micro_valiable(void);
void macro_valiable(void);
double q,sum,beta;
int main(){
  if((ga0=fopen("portfolio-bp.d","w"))=='\0'){
    exit(1);
  }
  if((ga1=fopen("portfolio-bp1.d","w"))=='\0'){
    exit(1);
  }
  p=pmax;
  epsilon=0.99;
  epsilon_k=1.0-epsilon;
  EPSILON=0.61;//0.9;//0.1;
  EPSILON_k=1.0-EPSILON;
  sqrtN=1.0/sqrt(Nmax);
  beta=1.0;
  delta=pow(10.0,-10.0);
  for(nu=0;nu<numax;nu++){
    Q[nu]=0.0;
    Q_VAR[nu]=0.0;
    E[nu]=0.0;
    E_VAR[nu]=0.0;
  }
  for(TRIAL=0;TRIAL<TRIALMAX;TRIAL++){
    for(i=0;i<Nmax;i++){
      for(mu=0;mu<pmax;mu++){
        x[i][mu]=sqrtN*gaussian();
      }
    }
    for(nu=0;nu<numax;nu++){
      printf("TRIAL=%d\tnu=%d\n",TRIAL,nu);
      alpha=1.0+dalpha*((double)(1+nu));
      p=(int)(alpha*Nmax);
      for(i=0;i<Nmax;i++){
        for(mu=0;mu<p;mu++){
          J[i][mu]=pow(x[i][mu],2.0);
        }
      }
      for(i=0;i<Nmax;i++){
        for(j=i;j<Nmax;j++){
          C[i][j]=0.0;
          for(mu=0;mu<p;mu++){
            C[i][j]+=x[i][mu]*x[j][mu];
          }
          C[i][j]*=beta/Nmax;
          C[j][i]=C[i][j];
        }
      } 
      for(i=0;i<Nmax;i++){
        m_omega[i]=1.0;
        h_omega[i]=0.0;
        t_chi_omega[i]=1.0;
        chi_omega[i]=1.0/(t_chi_omega[i]);
        m_omega_k[i]=m_omega[i];
        h_omega_k[i]=h_omega[i];
        chi_omega_k[i]=chi_omega[i];
        t_chi_omega_k[i]=t_chi_omega[i];
      }
      for(mu=0;mu<p;mu++){
        m_u[mu]=0.0;
        h_u[mu]=1.0;
        t_chi_u[mu]=1.0;
        chi_u[mu]=beta/(1.0+beta*t_chi_u[mu]);
        m_u_k[mu]=m_u[mu];
        h_u_k[mu]=h_u[mu];
        chi_u_k[mu]=chi_u[mu];
        t_chi_u_k[mu]=t_chi_u[mu];
      }
      del=1.0;
      for(trial=0;((trial<trialmax)&&(del>delta));trial++){
        for(i=0;i<Nmax;i++){
          chi_omega_k[i]=chi_omega[i];
          t_chi_omega_k[i]=t_chi_omega[i];
          chi_omega[i]=1.0/t_chi_omega_k[i];
          t_chi_omega[i]=0.0;
          for(mu=0;mu<p;mu++){
            t_chi_omega[i]+=J[i][mu]*chi_u_k[mu];
          }
        }
        for(mu=0;mu<p;mu++){
          t_chi_u_k[mu]=t_chi_u[mu];
          chi_u_k[mu]=chi_u[mu];
          chi_u[mu]=beta/(1.0+beta*t_chi_u_k[mu]);
          t_chi_u[mu]=0.0;
          for(i=0;i<Nmax;i++){
            t_chi_u[mu]+=J[i][mu]*chi_omega_k[i];
          }
        }
        del=0.0;
        t_m=0.0;
        t_m_k=0.0;
        for(i=0;i<Nmax;i++){
          del+=fabs(chi_omega[i]-chi_omega_k[i])+fabs(t_chi_omega[i]-t_chi_omega_k[i]);
          t_m+=chi_omega[i];
          chi_omega[i]=EPSILON*chi_omega[i]+EPSILON_k*chi_omega_k[i];
          t_chi_omega[i]=EPSILON*t_chi_omega[i]+EPSILON_k*t_chi_omega_k[i];
        }
        t_m/=Nmax;
        for(mu=0;mu<p;mu++){
          del+=fabs(chi_u[mu]-chi_u_k[mu])+fabs(t_chi_u[mu]-t_chi_u_k[mu]);
          t_m_k+=chi_u[mu];
          chi_u[mu]=EPSILON*chi_u[mu]+EPSILON_k*chi_u_k[mu];
          t_chi_u[mu]=EPSILON*t_chi_u[mu]+EPSILON_k*t_chi_u_k[mu];
        }
        t_m_k/=p;
        //    printf("%d\t%0.20lf\t%0.20lf\t%0.20lf\t%lf\t%lf\t%lf\t%lf\n",trial,del,t_m,t_m_k,chi_omega[3],t_chi_omega[3],chi_u[3],t_chi_u[3]);
        //        fprintf(ga0,"%d\t%0.20lf\t%0.20lf\t%0.20lf\n",trial,del,t_m,t_m_k);
      }
      t_m=1.0;
      del=1.0;
      for(trial=0;((trial<trialmax)&&(del>delta));trial++){
        t_m_k=t_m;
        for(i=0;i<Nmax;i++){
          m_omega_k[i]=m_omega[i];
          h_omega_k[i]=h_omega[i];
          m_omega[i]=chi_omega[i]*(h_omega_k[i]+t_m_k);
          h_omega[i]=0.0;
          for(mu=0;mu<p;mu++){
            //h_omega[i]+=x[i][mu]*m_u_k[mu];
            h_omega[i]+=x[i][mu]*m_u[mu];
          }
          //h_omega[i]+=t_chi_omega[i]*m_omega_k[i];
          h_omega[i]+=t_chi_omega[i]*m_omega[i];
        }
        for(mu=0;mu<p;mu++){
          m_u_k[mu]=m_u[mu];
          h_u_k[mu]=h_u[mu];
          m_u[mu]=-chi_u[mu]*h_u_k[mu];
          h_u[mu]=0.0;
          for(i=0;i<Nmax;i++){
            h_u[mu]+=x[i][mu]*m_omega_k[i];
            //h_u[mu]+=x[i][mu]*m_omega[i];
          }
          //h_u[mu]-=t_chi_u[mu]*m_u_k[mu];
          h_u[mu]-=t_chi_u[mu]*m_u[mu];
        }
        del=0.0;
        for(i=0;i<Nmax;i++){
          del+=m_omega[i];
        }
        del=Nmax/del;
        q=0.0;
        for(i=0;i<Nmax;i++){
          m_omega[i]*=del;
          q+=pow(m_omega[i],2.0);
        }
        q/=Nmax;
        t_m=0.0;
        for(i=0;i<Nmax;i++){
          for(j=0;j<Nmax;j++){
            t_m+=C[i][j]*m_omega[i]*m_omega[j];
          }
        }
        del=fabs(t_m-t_m_k);
        t_m=EPSILON*t_m+EPSILON_k*t_m_k;
        //t_m=epsilon*t_m+epsilon_k*t_m_k;
        for(i=0;i<Nmax;i++){
          // del+=fabs(m_omega[i]-m_omega_k[i])+fabs(h_omega[i]-h_omega_k[i]);
          m_omega[i]=epsilon*m_omega[i]+epsilon_k*m_omega_k[i];
          h_omega[i]=epsilon*h_omega[i]+epsilon_k*h_omega_k[i];
        }
        for(mu=0;mu<p;mu++){
          del+=fabs(m_u[mu]-m_u_k[mu])+fabs(h_u[mu]-h_u_k[mu]);
          m_u[mu]=epsilon*m_u[mu]+epsilon_k*m_u_k[mu];
          h_u[mu]=epsilon*h_u[mu]+epsilon_k*h_u_k[mu];
        }
        //      printf("%d\t%0.20lf\t%0.20lf\t%0.20lf\n",trial,del,t_m,q);
        //    fprintf(ga0,"%d\t%0.20lf\t%0.20lf\t%0.20lf\n",trial,del,t_m,q);
      }
      t_m*=0.5;
      fprintf(ga1,"%d\t%0.20lf\t%0.20lf\t%0.20lf\n",TRIAL,alpha,q,t_m);
      printf("%0.20lf\t%0.20lf\t%0.20lf\n",alpha,q,t_m);
      E[nu]+=t_m;
      E_VAR[nu]+=t_m*t_m;
      Q[nu]+=q;
      Q_VAR[nu]+=q*q;
    }
  }
  for(nu=0;nu<numax;nu++){
    E[nu]/=TRIALMAX;
    E_VAR[nu]/=TRIALMAX;
    E_VAR[nu]=sqrt(fabs(E_VAR[nu]-E[nu]*E[nu]));
    Q[nu]/=TRIALMAX;
    Q_VAR[nu]/=TRIALMAX;
    Q_VAR[nu]=sqrt(fabs(Q_VAR[nu]-Q[nu]*Q[nu]));
    alpha=1.0+(double)(nu+1)*dalpha;
    fprintf(ga0,"%0.20lf\t%0.20lf\t%0.20lf\t%0.20lf\t%0.20lf\n",alpha,Q[nu],Q_VAR[nu],E[nu],E_VAR[nu]);
  }
}
