# Supplementary material for: Belief Propagation Algorithm for Portfolio Optimization Problems
Source: PLoS One. 2015 Aug 25;10(8):e0134968. doi: 10.1371/journal.pone.0134968 (PMC4549256; doi:10.1371/journal.pone.0134968)
Supplement: S2 File — (TXT) [file pone.0134968.s003.txt]

/*
double inverfc()= inverse Euler function()
double uniform()=[0,1) uiform random variable
double gaussian()=N(0,1) gaussian random variable
double gammarand(a)=gamma random variable (a is the mean of gamma random variable)
double H(u)=int_u^\infty Dx//0.5*erfc(u/sqrt(2.0))
double invH(u)=inverse H function//sqrt(2.0)*erfc^{-1}(u*2.0);
double D(x)=exp(-0.5*x*x)/sqrt(2.0*PI)
void schmidt(schmidt_M)=generating of schmidt_M dimensinal orthogonal matrix
void inverse_matrixmaker()=matrix[i][j]->inverse_matrix[][] and its determinant
void random_element_orthogonal_matrixNP_maker(int orthogonal_N,int orthogonal_P)//Generating the orthogonal rectangular matrix 
void random_element_orthogonal_matrix_maker(int orthogonal_N)//Generating the orthogonal square matrix
double binary()=binary random variable(=pm1)
 */
#include<stdio.h>
#include<stdlib.h>
#include<math.h>
#include<string.h>
/* Period parameters */
#define N_stochastics 624
#define M_stochastics 397
#define MATRIX_A 0x9908b0dfUL   /* constant vector a */
#define UPPER_M_stochasticsASK 0x80000000UL /* most significant w-r bits */
#define LOWER_M_stochasticsASK 0x7fffffffUL /* least significant r bits */
#define PI 3.14159264
#define matrixsize 3000
double orthogonalSUM,orthogonalsum[matrixsize+1],schmidtSUM,schmidtsum[matrixsize+1];
int l_int,l_partial,i,j,k,l,orthogonal_N,orthogonal_P,orthogonal_partial_P;
double schmidt_a[matrixsize+1][matrixsize+1],schmidt_e[matrixsize+1][matrixsize+1];
double orthogonal_a[matrixsize+1][matrixsize+1],orthogonal_e[matrixsize+1][matrixsize+1];
double determinant,matrix[matrixsize+1][matrixsize+1],inverse_matrix[matrixsize+1][matrixsize+1];
double eigenvalue[matrixsize+1];
double eigenvector[matrixsize+1][matrixsize+1];
///double matrix_k[matrixsize+1][matrixsize+1];
double enshuritu=6.28318528;//2.0*PI;
double Euler_error_function_H=0.398942281264298;//1.0/sqrt(2.0*PI);
double Euler_Euler_error_function_H=0.707106781186547;//1.0/sqrt(2.0);
double invH_con=1.4142135623731;//sqrt(2.0);
static unsigned long mt_stochstics[N_stochastics]; /* the array for the state vector  */
static int mti_stochastics=N_stochastics+1; /* mti_stochastics==N_stochastics+1 means mt_stochstics[N_stochastics] is not initialized */
double inverfc(double y){
  double s, t, u, w, x, z;
  z = y;
  if (y > 1) {
    z = 2 - y;
  }
  w = 0.916461398268964 - log(z);
  u = sqrt(w);
  s = (log(u) + 0.488826640273108) / w;
  t = 1 / (u + 0.231729200323405);
  x = u * (1 - s * (s * 0.124610454613712 + 0.5)) - 
    ((((-0.0728846765585675 * t + 0.269999308670029) * t + 
       0.150689047360223) * t + 0.116065025341614) * t + 
     0.499999303439796) * t;
  t = 3.97886080735226 / (x + 3.97886080735226);
  u = t - 0.5;
  s = (((((((((0.00112648096188977922 * u + 
	       1.05739299623423047e-4) * u - 0.00351287146129100025) * u - 
	     7.71708358954120939e-4) * u + 0.00685649426074558612) * u + 
	   0.00339721910367775861) * u - 0.011274916933250487) * u - 
	 0.0118598117047771104) * u + 0.0142961988697898018) * u + 
       0.0346494207789099922) * u + 0.00220995927012179067;
  s = ((((((((((((s * u - 0.0743424357241784861) * u - 
		 0.105872177941595488) * u + 0.0147297938331485121) * u + 
	       0.316847638520135944) * u + 0.713657635868730364) * u + 
	     1.05375024970847138) * u + 1.21448730779995237) * u + 
	   1.16374581931560831) * u + 0.956464974744799006) * u + 
	 0.686265948274097816) * u + 0.434397492331430115) * u + 
       0.244044510593190935) * t - 
    z * exp(x * x - 0.120782237635245222);
  x += s * (x * s + 1);
  if (y > 1) {
    x = -x;
  }
  return x;
}
void init_genrand(unsigned long s)
{
    mt_stochstics[0]= s & 0xffffffffUL;
    for (mti_stochastics=1; mti_stochastics<N_stochastics; mti_stochastics++) {
        mt_stochstics[mti_stochastics] = 
	    (1812433253UL * (mt_stochstics[mti_stochastics-1] ^ (mt_stochstics[mti_stochastics-1] >> 30)) + mti_stochastics); 
        mt_stochstics[mti_stochastics] &= 0xffffffffUL;
    }
}
/* initialize by an array with array-length */
/* init_key is the array for initializing keys */
/* key_length is its length */
/* slight change for C++, 2004/2/26 */
void init_by_array(unsigned long init_key[], int key_length)
{
    int i, j, k;
    init_genrand(19650218UL);
    i=1; j=0;
    k = (N_stochastics>key_length ? N_stochastics : key_length);
    for (; k; k--) {
        mt_stochstics[i] = (mt_stochstics[i] ^ ((mt_stochstics[i-1] ^ (mt_stochstics[i-1] >> 30)) * 1664525UL))
          + init_key[j] + j; /* non linear */
        mt_stochstics[i] &= 0xffffffffUL; /* for WORDSIZE > 32 machines */
        i++; j++;
        if (i>=N_stochastics) { mt_stochstics[0] = mt_stochstics[N_stochastics-1]; i=1; }
        if (j>=key_length) j=0;
    }
    for (k=N_stochastics-1; k; k--) {
        mt_stochstics[i] = (mt_stochstics[i] ^ ((mt_stochstics[i-1] ^ (mt_stochstics[i-1] >> 30)) * 1566083941UL))
          - i; /* non linear */
        mt_stochstics[i] &= 0xffffffffUL; /* for WORDSIZE > 32 machines */
        i++;
        if (i>=N_stochastics) { mt_stochstics[0] = mt_stochstics[N_stochastics-1]; i=1; }
    }

    mt_stochstics[0] = 0x80000000UL; /* M_stochasticsSB is 1; assuring non-zero initial array */ 
}
unsigned long genrand_int32(void)
{
    unsigned long y;
    static unsigned long mag01_stochastics[2]={0x0UL, MATRIX_A};
    /* mag01_stochastics[x] = x * MATRIX_A  for x=0,1 */

    if (mti_stochastics >= N_stochastics) { /* generate N_stochastics words at one time */
        int kk;

        if (mti_stochastics == N_stochastics+1)   /* if init_genrand() has not been called, */
            init_genrand(5489UL); /* a default initial seed is used */

        for (kk=0;kk<N_stochastics-M_stochastics;kk++) {
            y = (mt_stochstics[kk]&UPPER_M_stochasticsASK)|(mt_stochstics[kk+1]&LOWER_M_stochasticsASK);
            mt_stochstics[kk] = mt_stochstics[kk+M_stochastics] ^ (y >> 1) ^ mag01_stochastics[y & 0x1UL];
        }
        for (;kk<N_stochastics-1;kk++) {
            y = (mt_stochstics[kk]&UPPER_M_stochasticsASK)|(mt_stochstics[kk+1]&LOWER_M_stochasticsASK);
            mt_stochstics[kk] = mt_stochstics[kk+(M_stochastics-N_stochastics)] ^ (y >> 1) ^ mag01_stochastics[y & 0x1UL];
        }
        y = (mt_stochstics[N_stochastics-1]&UPPER_M_stochasticsASK)|(mt_stochstics[0]&LOWER_M_stochasticsASK);
        mt_stochstics[N_stochastics-1] = mt_stochstics[M_stochastics-1] ^ (y >> 1) ^ mag01_stochastics[y & 0x1UL];

        mti_stochastics = 0;
    }
  
    y = mt_stochstics[mti_stochastics++];

    /* Tempering */
    y ^= (y >> 11);
    y ^= (y << 7) & 0x9d2c5680UL;
    y ^= (y << 15) & 0xefc60000UL;
    y ^= (y >> 18);

    return y;
}
/* generates a random number on [0,0x7fffffff]-interval */
long genrand_int31(void)
{
    return (long)(genrand_int32()>>1);
}
/* generates a random number on [0,1]-real-interval */
double genrand_real1(void)
{
    return genrand_int32()*(1.0/4294967295.0); 
    /* divided by 2^32-1 */ 
}

/* generates a random number on [0,1)-real-interval */
double genrand_real2(void)
{
    return genrand_int32()*(1.0/4294967296.0); 
    /* divided by 2^32 */
}

/* generates a random number on (0,1)-real-interval */
double genrand_real3(void)
{
    return (((double)genrand_int32()) + 0.5)*(1.0/4294967296.0); 
    /* divided by 2^32 */
}

/* generates a random number on [0,1) with 53-bit resolution*/
double genrand_res53(void) 
{ 
    unsigned long a=genrand_int32()>>5, b=genrand_int32()>>6; 
    return(a*67108864.0+b)*(1.0/9007199254740992.0); 
}
/********************************************************************************************/
/********************************************************************************************/
/********************************************************************************************/
/********************************************************************************************/
/********************************************************************************************/
/********************************************************************************************/

double uniform(void){//stochastic in [0,1)
  return genrand_real2();
}
double binary(void){
  if(uniform()>0.5){
    return -1.0;
  }else{
    return 1.0;
  }
}
double gaussian(void){//N(0,1)
  return sqrt(-2.0*log(genrand_real3()))*cos(enshuritu*genrand_real1());
}
double exprand(void){
  return (- log(uniform()));
}
double gammarand(double gammarand_a)
{
  double gammarand_x,gammarand_y,gammarand_z;
  double gammarand_u,gammarand_v,gammarand_w,gammarand_b,gammarand_c,gammarand_e;
  int gammarand_accept =0;
  if(gammarand_a==1.0){
    return exprand();
  }
  if(gammarand_a < 1.0){/* gammarand_a < 1. Johnk's generator. Devroye (1986) p.418 */
    gammarand_e = exprand();
    do {
      gammarand_x = pow(uniform(), 1.0 / gammarand_a);
      gammarand_y = pow(uniform(), 1.0 / (1.0 - gammarand_a));
    } while (gammarand_x + gammarand_y > 1.0);
    return (gammarand_e*gammarand_x/(gammarand_x+gammarand_y));
  }
  if(gammarand_a>1.0){/* gammarand_a >= 1. Best's rejection algorithm. Devroye (1986) p.410 */
    gammarand_b =gammarand_a-1.0;
    gammarand_c =3.0*gammarand_a-0.75;
    do {
      /* generate */
      gammarand_u = uniform();
      gammarand_v = uniform();
      gammarand_w = gammarand_u * (1.0-gammarand_u);
      gammarand_y = sqrt(gammarand_c/gammarand_w)*(gammarand_u-0.5);
      gammarand_x = gammarand_b+gammarand_y;
      if (gammarand_x >= 0)
        {
          gammarand_z = 64.0*pow(gammarand_w,3.0)*pow(gammarand_v,2.0);
          if (gammarand_z <= 1.0 - (2.0 * gammarand_y * gammarand_y) / gammarand_x)
            {
              gammarand_accept = 1;
            } else {
              if (log(gammarand_z) < 2.0 * (gammarand_b * log(gammarand_x / gammarand_b) - gammarand_y))
                gammarand_accept = 1;
            }
        }
    } while (gammarand_accept != 1);
    return gammarand_x;
  }
}
double H(double uHHHH){
  return (0.5*erfc((uHHHH)*Euler_Euler_error_function_H));
}
double invH(double uHHHH){
  return invH_con*inverfc(2.0*uHHHH);
}
double D(double uDDDD){
  return exp(-0.5*uDDDD*uDDDD)*Euler_error_function_H;
}
void schmidt(int schmidt_M){//Generating the orthogonal bases(The Schmidt's orthogonal method)
  schmidtSUM=0.0;
  for(j=0;j<schmidt_M;j++){
    schmidt_a[0][j]=matrix[0][j];
    schmidtSUM+=schmidt_a[0][j]*schmidt_a[0][j];
  }
  schmidtSUM=1.0/sqrt(schmidtSUM);
  for(j=0;j<schmidt_M;j++){
    schmidt_e[0][j]=schmidt_a[0][j]*schmidtSUM;
  }
  for(k=1;k<schmidt_M;k++){
    for(j=0;j<schmidt_M;j++){
      schmidt_a[k][j]=matrix[k][j];//the random variable in N(0,1) in the random variable package
    }
    for(i=0;i<k;i++){
      schmidtsum[i]=0.0;
      for(j=0;j<schmidt_M;j++){
        schmidtsum[i]+=schmidt_a[k][j]*schmidt_e[i][j];
      }
    }
    schmidtSUM=0.0;
    for(j=0;j<schmidt_M;j++){
      for(i=0;i<k;i++){
        schmidt_a[k][j]-=schmidt_e[i][j]*schmidtsum[i];
      }
      schmidtSUM+=schmidt_a[k][j]*schmidt_a[k][j];
    }
    schmidtSUM=1.0/sqrt(schmidtSUM);
    for(j=0;j<schmidt_M;j++){
      schmidt_e[k][j]=schmidt_a[k][j]*schmidtSUM;
    }
  }
}
void random_element_orthogonal_matrix_partial_maker(int l_int){//Generating the orthogonal partial matrix
  l_partial=l_int*orthogonal_N;
  if(l_int==l){
    orthogonal_partial_P=orthogonal_P % orthogonal_N;
    orthogonal_partial_P+=l_partial;
    orthogonalSUM=0.0;
    for(j=0;j<orthogonal_N;j++){
      orthogonal_a[l_partial][j]=gaussian();//the random variable in N(0,1) in the random variable package
      orthogonalSUM+=orthogonal_a[l_partial][j]*orthogonal_a[l_partial][j];
    }
    orthogonalSUM=1.0/sqrt(orthogonalSUM);
    for(j=0;j<orthogonal_N;j++){
      orthogonal_e[l_partial][j]=orthogonal_a[l_partial][j]*orthogonalSUM;
    }
    for(k=1+l_partial;k<orthogonal_partial_P;k++){
      for(j=0;j<orthogonal_N;j++){
        orthogonal_a[k][j]=gaussian();//the random variable in N(0,1) in the random variable package
      }
      for(i=0+l_partial;i<k+l_partial;i++){
        orthogonalsum[i]=0.0;
        for(j=0;j<orthogonal_N;j++){
          orthogonalsum[i]+=orthogonal_a[k][j]*orthogonal_e[i][j];
        }
      }
      orthogonalSUM=0.0;
      for(j=0;j<orthogonal_N;j++){
        for(i=0+l_partial;i<k+l_partial;i++){
          orthogonal_a[k][j]-=orthogonal_e[i][j]*orthogonalsum[i];
        }
        orthogonalSUM+=orthogonal_a[k][j]*orthogonal_a[k][j];
      }
      orthogonalSUM=1.0/sqrt(orthogonalSUM);
      for(j=0;j<orthogonal_N;j++){
        orthogonal_e[k][j]=orthogonal_a[k][j]*orthogonalSUM;
      }
    }
  }//if(l_int<l){
  else{
    orthogonal_partial_P=orthogonal_N+l_partial;
    orthogonalSUM=0.0;
    for(j=0;j<orthogonal_N;j++){
      orthogonal_a[l_partial][j]=gaussian();//the random variable in N(0,1) in the random variable package
      orthogonalSUM+=orthogonal_a[l_partial][j]*orthogonal_a[l_partial][j];
    }
    orthogonalSUM=1.0/sqrt(orthogonalSUM);
    for(j=0;j<orthogonal_N;j++){
      orthogonal_e[l_partial][j]=orthogonal_a[l_partial][j]*orthogonalSUM;
    }
    for(k=1+l_partial;k<orthogonal_partial_P;k++){
      for(j=0;j<orthogonal_N;j++){
        orthogonal_a[k][j]=gaussian();//the random variable in N(0,1) in the random variable packag
      }
      for(i=0+l_partial;i<k+l_partial;i++){
        orthogonalsum[i]=0.0;
        for(j=0;j<orthogonal_N;j++){
          orthogonalsum[i]+=orthogonal_a[k][j]*orthogonal_e[i][j];
        }
      }
      orthogonalSUM=0.0;
      for(j=0;j<orthogonal_N;j++){
        for(i=0+l_partial;i<k+l_partial;i++){
          orthogonal_a[k][j]-=orthogonal_e[i][j]*orthogonalsum[i];
        }
        orthogonalSUM+=orthogonal_a[k][j]*orthogonal_a[k][j];
      }
      orthogonalSUM=1.0/sqrt(orthogonalSUM);
      for(j=0;j<orthogonal_N;j++){
        orthogonal_e[k][j]=orthogonal_a[k][j]*orthogonalSUM;
      }
    }
  }
}
void random_element_orthogonal_matrixNP_maker(int orthogonal_N,int orthogonal_P){//Generating the orthogonal rectangular matrix 
  l=orthogonal_P/orthogonal_N;
  for(l_int=0;l_int<=l;l_int++){
    random_element_orthogonal_matrix_partial_maker(l_int);
  }
}
void random_element_orthogonal_matrix_maker(int orthogonal_N){//Generating the orthogonal square matrix 
  /*simple initial vector*/
  /* orthogonalSUM=1.0/sqrt(orthogonal_N);
  for(j=0;j<orthogonal_N;j++){
    orthogonal_e[0][j]=orthogonalSUM;
  }*/
  /*done*/
  /*random initial vector*/
  orthogonalSUM=0.0;
  for(j=0;j<orthogonal_N;j++){
    orthogonal_e[0][j]=gaussian();
    orthogonalSUM+=pow(orthogonal_e[0][j],2.0);
  }
  orthogonalSUM=1.0/sqrt(orthogonalSUM);
  for(j=0;j<orthogonal_N;j++){
    orthogonal_e[0][j]=orthogonal_e[0][j]*orthogonalSUM;
  }
  /*done*/
    for(k=1;k<orthogonal_N;k++){
    for(j=0;j<orthogonal_N;j++){
      orthogonal_a[k][j]=gaussian();//the random variable in N(0,1) in the random variable package
    }
    for(i=0;i<k;i++){
      orthogonalsum[i]=0.0;
      for(j=0;j<orthogonal_N;j++){
        orthogonalsum[i]+=orthogonal_a[k][j]*orthogonal_e[i][j];
      }
    }
    orthogonalSUM=0.0;
    for(j=0;j<orthogonal_N;j++){
      for(i=0;i<k;i++){
        orthogonal_a[k][j]-=orthogonal_e[i][j]*orthogonalsum[i];
      }
      orthogonalSUM+=orthogonal_a[k][j]*orthogonal_a[k][j];
    }
    orthogonalSUM=1.0/sqrt(orthogonalSUM);
    for(j=0;j<orthogonal_N;j++){
      orthogonal_e[k][j]=orthogonal_a[k][j]*orthogonalSUM;
    }
  }
}
void inverse_matrix_maker(int inverse_M){//inverse_Making the inverse matrix and its determinant
  int i,j,ipv,pivot_row;
  double inverse_big,inverse_p,inv_pivot,inverse_temp;
  for(i=0;i<inverse_M;i++){//inverse_Making the unit matrix
    inverse_matrix[i][i]=1.0;
    for(j=i+1;j<inverse_M;j++){
      inverse_matrix[i][j]=0.0;
      inverse_matrix[j][i]=0.0;
    }
  }
  determinant=1.0;//Determinant
  for(ipv=0;ipv<inverse_M;ipv++){
    inverse_big=0.0;
    for(i=ipv;i<inverse_M;i++){
      inverse_p=fabs(matrix[i][ipv]);
      if(inverse_p>inverse_big){
        inverse_big=inverse_p;
        pivot_row=i;
      }
    }
    eigenvalue[ipv]=inverse_big;//Determinant
    determinant*=inverse_big;//Determinant
    if(ipv !=pivot_row){
      for(i=0;i<inverse_M;i++){
        inverse_temp=matrix[ipv][i];
        matrix[ipv][i]=matrix[pivot_row][i];
        matrix[pivot_row][i]=inverse_temp;
        inverse_temp=inverse_matrix[ipv][i];
        inverse_matrix[ipv][i]=inverse_matrix[pivot_row][i];
        inverse_matrix[pivot_row][i]=inverse_temp;
      }
    }
    inv_pivot=1.0/matrix[ipv][ipv];
    for(i=0;i<inverse_M;i++){
      matrix[ipv][i]*=inv_pivot;
      inverse_matrix[ipv][i]*=inv_pivot;
    }
    for(i=0;i<inverse_M;i++){
      if(i!=ipv){
        inverse_temp=matrix[i][ipv];
        for(j=0;j<inverse_M;j++){
          matrix[i][j]-=inverse_temp*matrix[ipv][j];
          inverse_matrix[i][j]-=inverse_temp*inverse_matrix[ipv][j];
        }
      }
    }
  }
}
void eigenvalue_eigenvector_maker(int inverse_M){//Generating its eigenvalues and eigenvectors.
  int int_p,int_q,i,j,ipv,ipv_max=inverse_M*2.0*inverse_M;
  double inverse_big=1.0,theta,costheta,sintheta,cos2,sin2,sin2theta,viq,vip;
  double Gpp,Gqq,Gpj,Gqj,Gjp,Gjq,v_total_big_limit,v_total_big;
  v_total_big_limit=pow(10.0,-6.0);
  v_total_big=0.0;
  for(i=0;i<inverse_M;i++){//inverse_Making the unit matrix
//    v_total_big-=pow(matrix[i][i],2.0);
    eigenvector[i][i]=1.0;
    for(j=i+1;j<inverse_M;j++){
      eigenvector[i][j]=0.0;
      eigenvector[j][i]=0.0;
      v_total_big+=2.0*pow(matrix[i][j],2.0);
    }
  }
  for(ipv=0;((ipv<ipv_max)&&(v_total_big>v_total_big_limit));ipv++){
    //  for(ipv=0;inverse_big>v_total_big_limit;ipv++){
    inverse_big=0.0;
    for(i=0;i<inverse_M;i++){
      for(j=i+1;j<inverse_M;j++){
        theta=fabs(matrix[i][j]);
        if(theta>inverse_big){
          inverse_big=theta;
          int_p=i;
          int_q=j;
        }
      }
    }
    v_total_big-=2.0*pow(matrix[int_p][int_q],2.0);
//    printf("ipv=%d v_total_big=%lf inverse_big=%lf\n",ipv,v_total_big,inverse_big);
//        printf("p=%d q=%d ipv=%d v_total_big=%lf inverse_big=%lf\n",int_p,int_q,ipv,v_total_big,inverse_big);
    theta=0.5*atan(-2.0*matrix[int_p][int_q]/(matrix[int_p][int_p]-matrix[int_q][int_q]));
    costheta=cos(theta);
    sintheta=sin(theta);
    cos2=pow(costheta,2.0);
    sin2=pow(sintheta,2.0);
    sin2theta=sin(theta*2.0);
    vip=eigenvector[i][int_p];
    viq=eigenvector[i][int_q];
    eigenvector[i][int_p]=vip*costheta+viq*sintheta;
    eigenvector[i][int_q]=-vip*sintheta+viq*costheta;
   // printf("2p=%d q=%d ipv=%d inverse_big=%lf\n",int_p,int_q,ipv,inverse_big);
    Gpp=matrix[int_p][int_p]*cos2+matrix[int_q][int_q]*sin2-sin2theta*matrix[int_p][int_q];
    Gqq=matrix[int_p][int_p]*sin2+matrix[int_q][int_q]*cos2+sin2theta*matrix[int_p][int_q];
    matrix[int_p][int_p]=Gpp;
    matrix[int_q][int_q]=Gqq;
    matrix[int_p][int_q]=0.0;//matrix[int_p][int_p]*cos2+matrix[int_q][int_q]*sin2-sin2theta*matrix[int_p][int_q];
    matrix[int_q][int_p]=0.0;//matrix[int_p][int_p]*cos2+matrix[int_q][int_q]*sin2-sin2theta*matrix[int_p][int_q];
    for(j=0;j<inverse_M;j++){
      if((j!= int_p)&&(j!= int_q)){
        Gpj=matrix[int_p][j]*costheta-matrix[int_q][j]*sintheta;
        Gqj=matrix[int_p][j]*sintheta+matrix[int_q][j]*costheta;
        Gjp=matrix[j][int_p]*costheta-matrix[j][int_q]*sintheta;
        Gjq=matrix[j][int_p]*sintheta+matrix[j][int_q]*costheta;
        matrix[int_p][j]=Gpj;
        matrix[int_q][j]=Gqj;
        matrix[j][int_p]=Gjp;
        matrix[j][int_q]=Gjq;
//        printf("j=%d\n",j);
      }
    }
//    printf("3p=%d q=%d ipv=%d inverse_big=%lf\n",int_p,int_q,ipv,inverse_big);
  }
}
